# Supplementary material for: The Times–Divide Expression: An Intuitive Approach for Describing Right-Skewed Data in Nursing Practice
Source: J Nurs Manag. 2025 Nov 14;2025:3434734. doi: 10.1155/jonm/3434734 (PMC12638163; doi:10.1155/jonm/3434734)
Supplement: Supporting Information — Additional supporting information can be found online in the Supporting Information section. Supporting Information. [file 3434734.f1.zip]

Archive with 2 entries (2 files):
- Supporting Figure 1_Ward Data Excluded from Figure 5.pdf
- Supporting Figure 2_Relative Errors of Statistical Estimates from Extremely Small Random Samples.pdf
